# Supplementary material for: An updated checklist of Begonia (Begoniaceae) in Laos, with two new species and five new records
Source: PhytoKeys. 2020 Jan 10;138:187–201. doi: 10.3897/phytokeys.138.46718 (PMC6968974; doi:10.3897/phytokeys.138.46718)
Supplement: XML Treatment for Begonia laotica [file phytokeys.138.46718-treatment1.xml]

<!DOCTYPE tp:taxon-treatment
  PUBLIC "-//TaxonX//DTD Taxonomic Treatment Publishing DTD v0 20100105//EN" "tax-treatment-NSO.dtd">
<tp:taxon-treatment xmlns:tp="http://www.plazi.org/taxpub"><tp:treatment-meta><kwd-group><label>Taxon classification</label><kwd><named-content xmlns:xlink="http://www.w3.org/1999/xlink" content-type="kingdom">Plantae</named-content></kwd><kwd><named-content xmlns:xlink="http://www.w3.org/1999/xlink" content-type="order">Cucurbitales</named-content></kwd><kwd><named-content xmlns:xlink="http://www.w3.org/1999/xlink" content-type="family">Begoniaceae</named-content></kwd></kwd-group><mixed-citation publication-type="journal"><person-group><name><surname>Ding</surname><given-names>Hong-Bo</given-names></name><name><surname>Maw</surname><given-names>Mya Bhone</given-names></name><name><surname>Yang</surname><given-names>Bin</given-names></name><name><surname>Bouamanivong</surname><given-names>Somsanith</given-names></name><name><surname>Tan</surname><given-names>Yun-Hong</given-names></name></person-group><article-title>An updated checklist of <italic><tp:taxon-name><tp:taxon-name-part taxon-name-part-type="genus" reg="Begonia">Begonia</tp:taxon-name-part></tp:taxon-name></italic> (<tp:taxon-name><tp:taxon-name-part taxon-name-part-type="family">Begoniaceae</tp:taxon-name-part></tp:taxon-name>) in Laos, with two new species and five new records</article-title><source>PhytoKeys</source><day>10</day><month>1</month><year>2020</year><volume>138</volume><fpage>187</fpage><lpage>201</lpage><pub-id pub-id-type="doi">10.3897/phytokeys.138.46718</pub-id></mixed-citation></tp:treatment-meta><tp:nomenclature><tp:taxon-name><object-id xmlns:xlink="http://www.w3.org/1999/xlink" content-type="arpha" xlink:type="simple">39CCE066-98C3-5782-8901-47469E69080B</object-id>
            <tp:taxon-name-part taxon-name-part-type="genus" reg="Begonia">Begonia</tp:taxon-name-part>
            <tp:taxon-name-part taxon-name-part-type="species" reg="laotica">laotica</tp:taxon-name-part>
            <object-id xmlns:xlink="http://www.w3.org/1999/xlink" content-type="ipni" xlink:type="simple">urn:lsid:ipni.org:names:77204211-1</object-id>
          </tp:taxon-name><tp:taxon-authority>Y.H.Tan &amp; H.B.Ding</tp:taxon-authority><tp:taxon-status xmlns:xlink="http://www.w3.org/1999/xlink" xlink:type="simple">sp. nov.</tp:taxon-status><xref ref-type="fig" rid="F1">Figure 1</xref><tp:nomenclature-citation-list><tp:nomenclature-citation><tp:taxon-name>
                <tp:taxon-name-part taxon-name-part-type="section" reg="Parvibegonia"/>
              </tp:taxon-name><comment>
              sect. <tp:taxon-name><tp:taxon-name-part taxon-name-part-type="section" reg="Parvibegonia">Parvibegonia</tp:taxon-name-part></tp:taxon-name>
              A. de Candolle</comment></tp:nomenclature-citation></tp:nomenclature-citation-list></tp:nomenclature><tp:treatment-sec sec-type="diagnosis" id="SECID0EEKAC"><title>Diagnosis.</title><p>The new species is mostly similar to <italic><tp:taxon-name><tp:taxon-name-part taxon-name-part-type="genus" reg="Begonia">B.</tp:taxon-name-part> <tp:taxon-name-part taxon-name-part-type="species" reg="josephii">josephii</tp:taxon-name-part></tp:taxon-name></italic> A. de Candolle (1859: 126) in its peltate, stemless, tuberous habit, but significantly differs by fleshy reddish bristles at the petiole apex (vs. without), ovary 2-locular (vs. 3-locular) and styles 2 (vs. 3).</p></tp:treatment-sec><tp:treatment-sec sec-type="material" id="SECID0EZKAC"><title>Type.</title><p>Laos. Oudomxay Province, Maung Xai, Phou Hin Phee National Biodiversity Conservation Area, <named-content xmlns:xlink="http://www.w3.org/1999/xlink" content-type="dwc:verbatimCoordinates" xlink:type="simple"><named-content content-type="geo-json" specific-use="{&#34;type&#34;:&#34;Point&#34;,&#34;coordinates&#34;:[102.146658,20.721858]}" id="NCID0ECLAC" xlink:type="simple">20°43'18.69"N, 102°08'47.97"E</named-content></named-content>. 1378 m elev., 25 October 2018, flowering, <italic>Y.H. Tan &amp; H.B. Ding L0827</italic> (holotype: HITBC!; isotypes: HNL!).</p></tp:treatment-sec><tp:treatment-sec sec-type="description" id="SECID0EJLAC"><title>Description.</title><p>Monoecious herb, stemless, tuberous, 18−25 cm high, tuber small, subglobose, 12−15 mm in diameter. <bold><italic>Stipule</italic></bold>: broadly lanceolate, 2−3 mm long, membranous, sparsely glandular hairy, margin fringed by hairs, deciduous. <bold><italic>Leaf</italic>: <italic>petiole</italic></bold> 6−15 cm long, glabrous or sparsely puberulous; blade ovate, nearly symmetric, 9.2−13.5 × 5.8−11 cm, peltate, base rounded, apex acuminate, margin slightly denticulate, with sparse short hairs, upper surface green, glabrous, lower surface paler, venation palmate-pinnate, tomentose on the veins, fleshy reddish bristles at the petiole apex, thinly succulent in life, thinly papery when dried. <bold><italic>Inflorescence</italic></bold>: axillary, terminal cyme; peduncle puberulent, 7.2−10.9 cm long, branching 2−3 times; bracts narrowly ovate, ca. 4.0 × 2.5 mm, membranous, reddish line along the middle, slightly glandular hairy, margin fringed by glandular hairs. <bold><italic>Staminate flower</italic></bold>: pedicel 1.1−1.8 cm, membranous, covered with glandular hairs, tepals 4, pink, unequal, outer 2, ovate, 10−13 × 7−17 mm, glandular hairs on the outer surface, margin entire, inner 2, elliptic, 7−10 × 2−4 mm, glabrous, margin entire; stamens 15−20, anther obovate, ca. 1 mm. <bold><italic>Pistillate flower</italic></bold> (young): pedicel 0.9−1.2 cm long, membranous, glandular hairy, tepals 5, pink, unequal, outer 2, ovate, 4−6 × 3−4 mm, inner 2, elliptic, 3−5 × 1−3 mm, glandular hairs on the outer surface, especially at the base; <bold><italic>ovary</italic></bold> 2-locular, placentae axial, placentae 2 per locule, <bold><italic>styles</italic></bold> 2, stigmas bifid with twisted bands, highly convolute, golden yellow. <bold><italic>Capsule</italic></bold> nodding, obovate, pinkish tomentose, unequally 3-winged, abaxial wing oblong, ca. 13 mm long, lateral wings shorter, ca. 3 mm long.</p></tp:treatment-sec><tp:treatment-sec sec-type="phenology" id="SECID0EJMAC"><title>Phenology.</title><p>Flowering in October–November and fruiting in December.</p></tp:treatment-sec><tp:treatment-sec sec-type="distribution" id="SECID0EOMAC"><title>Distribution.</title><p>Endemic to the type locality, Oudomxay Province, Maung Xai, Phou Hin Phee National Biodiversity Conservation Area, Laos.</p></tp:treatment-sec><tp:treatment-sec sec-type="ecology" id="SECID0ETMAC"><title>Ecology.</title><p>Restricted to the shaded base of limestone cliff at ca. 1378 m elevation.</p></tp:treatment-sec><tp:treatment-sec sec-type="etymology" id="SECID0EYMAC"><title>Etymology.</title><p>The specific epithet ‘<italic>laotica</italic>’ refers to the type locality in Laos.</p></tp:treatment-sec><tp:treatment-sec sec-type="conservation status" id="SECID0EANAC"><title>Conservation status.</title><p>Data Deficient (DD) (<xref ref-type="bibr" rid="B17">IUCN 2017</xref>). The new species was only collected from the limestone cliff of Hin Phee National Biodiversity Conservation Area. Due to its remote habitat, we suggested that the species may not suffer from strong human disturbance. According to the available information, we proposed the preliminary conservation status of this new species as Data Deficient (DD) (<xref ref-type="bibr" rid="B17">IUCN 2017</xref>).</p></tp:treatment-sec><tp:treatment-sec sec-type="notes" id="SECID0EONAC"><title>Notes.</title><p><italic><tp:taxon-name><tp:taxon-name-part taxon-name-part-type="genus" reg="Begonia">Begonia</tp:taxon-name-part> <tp:taxon-name-part taxon-name-part-type="species" reg="laotica">laotica</tp:taxon-name-part></tp:taxon-name></italic> is phenotypically most similar to <italic><tp:taxon-name><tp:taxon-name-part taxon-name-part-type="genus" reg="Begonia">B.</tp:taxon-name-part> <tp:taxon-name-part taxon-name-part-type="species" reg="josephii">josephii</tp:taxon-name-part></tp:taxon-name></italic> in its tuberous habit, ovate and peltate leaves, but it can easily be distinguished by its glabrous upper leaf surface (vs. hispid all over), fleshy reddish bristles at the petiole apex (vs. without), bracts narrowly ovate and fringed by glandular hairs (vs. lanceolate and glabrous), male flowers pedicels with glandular hair (vs. glabrous), outer tepals ovate (vs. broadly obovate), inner tepals elliptic (vs. spathulate), anther obovate (vs. ellipsoid), female flowers pedicels with sparsely glandular hair (vs. glabrous), glandular hair on the outer surface (vs. glabrous), ovary 2-locular (vs. 3-locular) and styles 2 (vs. 3). This new species also shares similar characteristics with <italic><tp:taxon-name><tp:taxon-name-part taxon-name-part-type="genus" reg="Begonia">B.</tp:taxon-name-part> <tp:taxon-name-part taxon-name-part-type="species" reg="subperfoliata">subperfoliata</tp:taxon-name-part></tp:taxon-name></italic> Parish ex <xref ref-type="bibr" rid="B23">Kurz (1873</xref>: 81) in tuberous habit and peltate leaves, but it can easily be distinguished by its ovary 2-locular (vs. 3-locular) and styles 2 (vs. 3).</p><fig id="F1" position="float" orientation="portrait"><object-id xmlns:xlink="http://www.w3.org/1999/xlink" content-type="doi" xlink:type="simple">10.3897/phytokeys.138.46718.figure1</object-id><object-id xmlns:xlink="http://www.w3.org/1999/xlink" content-type="arpha" xlink:type="simple">1DF55217-DD00-59DE-9A72-9911D6829360</object-id><label>Figure 1.</label><caption><p><italic><tp:taxon-name><tp:taxon-name-part taxon-name-part-type="genus" reg="Begonia">Begonia</tp:taxon-name-part> <tp:taxon-name-part taxon-name-part-type="species" reg="laotica">laotica</tp:taxon-name-part></tp:taxon-name></italic> Y.H.Tan &amp; H.B.Ding, sp. nov. <bold>A</bold> habitat <bold>B</bold> leaf blade adaxially <bold>C</bold> leaf blade abaxially (showing fleshy reddish bristles at the petiole apex) <bold>D</bold> flowers (front view) <bold>E</bold> flowers (lateral view) <bold>F</bold> inflorescence <bold>G</bold> mature fruits <bold>H</bold> habit <bold>I</bold> staminate flower <bold>J</bold> pistillate flower (young) <bold>K</bold> stamens (lateral view) <bold>L</bold> stamens (front view) <bold>M</bold> cross section of ovary. Photographed by H.B. Ding.</p></caption><graphic xmlns:xlink="http://www.w3.org/1999/xlink" xlink:href="phytokeys-138-187-g001.jpg" position="float" orientation="portrait" xlink:type="simple" id="oo_370294.jpg"><uri content-type="original_file" xlink:type="simple">https://binary.pensoft.net/fig/370294</uri></graphic></fig></tp:treatment-sec><ref-list><ref id="B17"><mixed-citation xmlns:xlink="http://www.w3.org/1999/xlink" xlink:type="simple"><institution xlink:type="simple">IUCN</institution> Petitions Subcommittee (<year>2017</year>) Guidelines for Using The IUCN Red List Categories and Criteria. version 13. Prepared by the Standards and Petitions Subcommittee. <ext-link xlink:type="simple" ext-link-type="uri" xlink:href="http://www.iucnredlist.org/documents/">http://www.iucnredlist.org/documents/</ext-link> RedListGuidelines.pdf</mixed-citation></ref><ref id="B23"><mixed-citation xmlns:xlink="http://www.w3.org/1999/xlink" xlink:type="simple"><person-group><name name-style="western"><surname>Kurz</surname><given-names>S</given-names></name></person-group> (<year>1873</year>) New Burmese Plants. Journal of the Asiatic Society of Bengal, part 2, Natural History, Calcutta, 59–110.</mixed-citation></ref></ref-list></tp:taxon-treatment>
