# Supplementary material for: An updated checklist of Begonia (Begoniaceae) in Laos, with two new species and five new records
Source: PhytoKeys. 2020 Jan 10;138:187–201. doi: 10.3897/phytokeys.138.46718 (PMC6968974; doi:10.3897/phytokeys.138.46718)
Supplement: XML Treatment for Begonia hypoleuca [file phytokeys.138.46718-treatment2.xml]

<!DOCTYPE tp:taxon-treatment
  PUBLIC "-//TaxonX//DTD Taxonomic Treatment Publishing DTD v0 20100105//EN" "tax-treatment-NSO.dtd">
<tp:taxon-treatment xmlns:tp="http://www.plazi.org/taxpub"><tp:treatment-meta><kwd-group><label>Taxon classification</label><kwd><named-content xmlns:xlink="http://www.w3.org/1999/xlink" content-type="kingdom">Plantae</named-content></kwd><kwd><named-content xmlns:xlink="http://www.w3.org/1999/xlink" content-type="order">Cucurbitales</named-content></kwd><kwd><named-content xmlns:xlink="http://www.w3.org/1999/xlink" content-type="family">Begoniaceae</named-content></kwd></kwd-group><mixed-citation publication-type="journal"><person-group><name><surname>Ding</surname><given-names>Hong-Bo</given-names></name><name><surname>Maw</surname><given-names>Mya Bhone</given-names></name><name><surname>Yang</surname><given-names>Bin</given-names></name><name><surname>Bouamanivong</surname><given-names>Somsanith</given-names></name><name><surname>Tan</surname><given-names>Yun-Hong</given-names></name></person-group><article-title>An updated checklist of <italic><tp:taxon-name><tp:taxon-name-part taxon-name-part-type="genus" reg="Begonia">Begonia</tp:taxon-name-part></tp:taxon-name></italic> (<tp:taxon-name><tp:taxon-name-part taxon-name-part-type="family">Begoniaceae</tp:taxon-name-part></tp:taxon-name>) in Laos, with two new species and five new records</article-title><source>PhytoKeys</source><day>10</day><month>1</month><year>2020</year><volume>138</volume><fpage>187</fpage><lpage>201</lpage><pub-id pub-id-type="doi">10.3897/phytokeys.138.46718</pub-id></mixed-citation></tp:treatment-meta><tp:nomenclature><tp:taxon-name><object-id xmlns:xlink="http://www.w3.org/1999/xlink" content-type="arpha" xlink:type="simple">A2CD853A-A49A-5DC9-AE9D-8D3E85BA040D</object-id>
            <tp:taxon-name-part taxon-name-part-type="genus" reg="Begonia">Begonia</tp:taxon-name-part>
            <tp:taxon-name-part taxon-name-part-type="species" reg="hypoleuca">hypoleuca</tp:taxon-name-part>
            <object-id xmlns:xlink="http://www.w3.org/1999/xlink" content-type="ipni" xlink:type="simple">urn:lsid:ipni.org:names:77204213-1</object-id>
          </tp:taxon-name><tp:taxon-authority>Y.H.Tan &amp; H.B.Ding</tp:taxon-authority><tp:taxon-status xmlns:xlink="http://www.w3.org/1999/xlink" xlink:type="simple">sp. nov.</tp:taxon-status><xref ref-type="fig" rid="F2">Figure 2</xref><tp:nomenclature-citation-list><tp:nomenclature-citation><tp:taxon-name>
                <tp:taxon-name-part taxon-name-part-type="section" reg="Reichenheimia"/>
              </tp:taxon-name><comment>
              sect. <tp:taxon-name><tp:taxon-name-part taxon-name-part-type="section" reg="Reichenheimia">Reichenheimia</tp:taxon-name-part></tp:taxon-name>
              (Klotzsch) A. de Candolle</comment></tp:nomenclature-citation></tp:nomenclature-citation-list></tp:nomenclature><tp:treatment-sec sec-type="diagnosis" id="SECID0EKCAE"><title>Diagnosis.</title><p>The new species is mostly similar to <italic><tp:taxon-name><tp:taxon-name-part taxon-name-part-type="genus" reg="Begonia">B.</tp:taxon-name-part> <tp:taxon-name-part taxon-name-part-type="species" reg="henryi">henryi</tp:taxon-name-part></tp:taxon-name></italic><xref ref-type="bibr" rid="B9">Hemsley (1887</xref>: 322), but differs by its glabrous leaves, petiole with linear red dots and pubescent, slightly denticulate leaf margin and fewer stamens.</p></tp:treatment-sec><tp:treatment-sec sec-type="material" id="SECID0E6CAE"><title>Type.</title><p>Laos. Luang Namtha Province, Nam Ha National Biodiversity Conservation Area, Nam O. Village, <named-content xmlns:xlink="http://www.w3.org/1999/xlink" content-type="dwc:verbatimCoordinates" xlink:type="simple"><named-content content-type="geo-json" specific-use="{&#34;type&#34;:&#34;Point&#34;,&#34;coordinates&#34;:[101.116239,20.080044]}" id="NCID0EIDAE" xlink:type="simple">20°04'48.16"N, 101°06'58.46"E</named-content></named-content>. 656 m elev., 24 October 2018, <italic>Y.H. Tan</italic>, <italic>B. Yang</italic>, <italic>H.B. Ding &amp; X.D. Zeng L0792</italic> (holotype: HITBC!).</p></tp:treatment-sec><tp:treatment-sec sec-type="description" id="SECID0ETDAE"><title>Description.</title><p>Monoecious herb, stemless, tuber small, globose with fibrous roots, 10−13 mm in diameter. <bold><italic>Stipule</italic></bold>: caducous. <bold><italic>Leaf</italic></bold>: petiole 7−10 cm long, succulent, with reddish linear dots, sparsely pubescent or subglabrous. <bold><italic>Blade</italic></bold> slightly triangular ovate or broadly ovate, 6−12 × 5−8.5 cm, base cordate, apex acuminate, margin slightly denticulate, upper surface green, lower surface paler or silver, glabrous, venation palmate-pinnate, midrib pale green, lateral veins 4−6 pairs. <bold><italic>Inflorescence</italic></bold> axillary, cymose, peduncle ca. 6 cm long, reddish, glabrous, branching 2−4 times, 2−6 male flowers, ca. 2 pistillate flowers, bracts caducous, ca. 2 × 1 mm. <bold><italic>Staminate flower</italic></bold>: pedicel 1.0−1.2 cm long, membranous, reddish at the basal part and pink, glabrous, tepals 2, pink, margin entire, glabrous on both surfaces, broadly ovate, 12 × 10 mm, apex acute, base rounded; stamens 10−15, filaments 1.5−2 mm long, anthers 1−1.5 mm, ellipsoid, yellow. <bold><italic>Pistillate flower</italic></bold>: pedicle ca. 1.8 cm long, reddish to pink, tepals unknown, <bold><italic>ovary</italic></bold> 3-locular, placentae axial, entire, <bold><italic>styles</italic></bold> 3. <bold><italic>Capsule</italic></bold> pale green, nodding, ellipsoid, dorsal wing enlarged, 7−10 mm long, two lateral wings, smaller, 2−3 mm long.</p></tp:treatment-sec><tp:treatment-sec sec-type="phenology" id="SECID0EUEAE"><title>Phenology.</title><p>Flowering and fruiting in October–November.</p></tp:treatment-sec><tp:treatment-sec sec-type="distribution" id="SECID0EZEAE"><title>Distribution.</title><p>The species is known only from the type locality, Luang Namtha Province, Nam Ha National Biodiversity Conservation Area, Laos.</p></tp:treatment-sec><tp:treatment-sec sec-type="ecology" id="SECID0E5EAE"><title>Ecology.</title><p>The species was collected on shaded moist limestone rock surfaces of stone forest at 656 m elevation.</p></tp:treatment-sec><tp:treatment-sec sec-type="etymology" id="SECID0EDFAE"><title>Etymology.</title><p>The specific epithet ‘<italic>hypoleuca</italic>’ refers to the lower surface of its paler or silver leaf.</p></tp:treatment-sec><tp:treatment-sec sec-type="conservation status" id="SECID0ELFAE"><title>Conservation status.</title><p>Data Deficient (DD). <italic><tp:taxon-name><tp:taxon-name-part taxon-name-part-type="genus" reg="Begonia">Begonia</tp:taxon-name-part> <tp:taxon-name-part taxon-name-part-type="species" reg="hypoleuca">hypoleuca</tp:taxon-name-part></tp:taxon-name></italic> has been collected on only one occasion from the type locality. However, the type locality is located in the Nam Ha National Biodiversity Conservation Area and we did not discover any strong pressure on the species. Thus, the species preliminarily has been assigned in the Data Deficient (DD) category as being appropriate according to the guidelines for using the IUCN Red List Categories and Criteria (<xref ref-type="bibr" rid="B17">IUCN 2017</xref>).</p></tp:treatment-sec><tp:treatment-sec sec-type="notes" id="SECID0EAGAE"><title>Notes.</title><p><italic><tp:taxon-name><tp:taxon-name-part taxon-name-part-type="genus" reg="Begonia">Begonia</tp:taxon-name-part> <tp:taxon-name-part taxon-name-part-type="species" reg="hypoleuca">hypoleuca</tp:taxon-name-part></tp:taxon-name></italic> is most similar in morphological characteristics to <italic><tp:taxon-name><tp:taxon-name-part taxon-name-part-type="genus" reg="Begonia">B.</tp:taxon-name-part> <tp:taxon-name-part taxon-name-part-type="species" reg="henryi">henryi</tp:taxon-name-part></tp:taxon-name></italic> Hemsl. under the <tp:taxon-name><tp:taxon-name-part taxon-name-part-type="infraspecific-rank">section</tp:taxon-name-part> <tp:taxon-name-part taxon-name-part-type="section" reg="Reichenheimia">Reichenheimia</tp:taxon-name-part></tp:taxon-name>. It can, however, be distinguished by the following characteristics, including reddish linear red dots on petiole (vs. without), sparsely pubescent on petiole (vs. brown villous), slightly denticulate leaf margin (vs. crenate), glabrous leaves (vs. pubescent), leaf upper surface green (vs. green with dark green patches), lower surface pale green (vs. pale green with reddish patches), male flower tepals broadly ovate (vs. oblate-orbicular), apex acute (vs. rounded), stamens number fewer 10–15 (vs. up to 30).</p><fig id="F2" position="float" orientation="portrait"><object-id xmlns:xlink="http://www.w3.org/1999/xlink" content-type="doi" xlink:type="simple">10.3897/phytokeys.138.46718.figure2</object-id><object-id xmlns:xlink="http://www.w3.org/1999/xlink" content-type="arpha" xlink:type="simple">FDF9F381-7091-5B2E-BE0C-E16AA2A082AA</object-id><label>Figure 2.</label><caption><p><italic><tp:taxon-name><tp:taxon-name-part taxon-name-part-type="genus" reg="Begonia">Begonia</tp:taxon-name-part> <tp:taxon-name-part taxon-name-part-type="species" reg="hypoleuca">hypoleuca</tp:taxon-name-part></tp:taxon-name></italic> Y.H.Tan &amp; H.B.Ding, sp. nov. <bold>A</bold> habitat <bold>B</bold> flowers (front view) <bold>C</bold> flowers (lateral view) <bold>D</bold> habit <bold>E</bold> inflorescence <bold>F</bold> leaves <bold>G</bold> tepals of staminate flower (back view) <bold>H</bold> stamens with peduncle <bold>I</bold> tepals of staminate flower (front view) <bold>J</bold> mature fruit with peduncle <bold>K</bold> mature fruit <bold>L–N</bold> serial cross sections of ovary. Photographed by H.B. Ding.</p></caption><graphic xmlns:xlink="http://www.w3.org/1999/xlink" xlink:href="phytokeys-138-187-g002.jpg" position="float" orientation="portrait" xlink:type="simple" id="oo_370295.jpg"><uri content-type="original_file" xlink:type="simple">https://binary.pensoft.net/fig/370295</uri></graphic></fig></tp:treatment-sec><ref-list><ref id="B9"><mixed-citation xmlns:xlink="http://www.w3.org/1999/xlink" xlink:type="simple"><person-group><name name-style="western"><surname>Hemsley</surname><given-names>WB</given-names></name></person-group> (<year>1887</year>) <article-title><tp:taxon-name><tp:taxon-name-part taxon-name-part-type="family">Begoniaceae</tp:taxon-name-part></tp:taxon-name>.</article-title> In: <person-group><name name-style="western"><surname>Forbes</surname><given-names>FB</given-names></name><name name-style="western"><surname>Hemsley</surname><given-names>WB</given-names></name></person-group> (<role>Eds</role>) <issue-title>An enumeration of all the plants known from China proper, Formosa, Hainan, Corea, the Luchu Archipelago, and the island of Hongkong, together with their distribution and synonymy.</issue-title><source>The Journal of the Linnean Society, Botany</source><volume>23</volume>: <fpage>321</fpage>–<lpage>323</lpage>. <ext-link xlink:type="simple" ext-link-type="doi" xlink:href="10.1111/j.1095-8339.1887.tb00532.x">https://doi.org/10.1111/j.1095-8339.1887.tb00532.x</ext-link></mixed-citation></ref><ref id="B17"><mixed-citation xmlns:xlink="http://www.w3.org/1999/xlink" xlink:type="simple"><institution xlink:type="simple">IUCN</institution> Petitions Subcommittee (<year>2017</year>) Guidelines for Using The IUCN Red List Categories and Criteria. version 13. Prepared by the Standards and Petitions Subcommittee. <ext-link xlink:type="simple" ext-link-type="uri" xlink:href="http://www.iucnredlist.org/documents/">http://www.iucnredlist.org/documents/</ext-link> RedListGuidelines.pdf</mixed-citation></ref></ref-list></tp:taxon-treatment>
