# Supplementary material for: An updated checklist of Begonia (Begoniaceae) in Laos, with two new species and five new records
Source: PhytoKeys. 2020 Jan 10;138:187–201. doi: 10.3897/phytokeys.138.46718 (PMC6968974; doi:10.3897/phytokeys.138.46718)
Supplement: XML Treatment for Begonia augustinei [file phytokeys.138.46718-treatment3.xml]

<!DOCTYPE tp:taxon-treatment
  PUBLIC "-//TaxonX//DTD Taxonomic Treatment Publishing DTD v0 20100105//EN" "tax-treatment-NSO.dtd">
<tp:taxon-treatment xmlns:tp="http://www.plazi.org/taxpub"><tp:treatment-meta><kwd-group><label>Taxon classification</label><kwd><named-content xmlns:xlink="http://www.w3.org/1999/xlink" content-type="kingdom">Plantae</named-content></kwd><kwd><named-content xmlns:xlink="http://www.w3.org/1999/xlink" content-type="order">Cucurbitales</named-content></kwd><kwd><named-content xmlns:xlink="http://www.w3.org/1999/xlink" content-type="family">Begoniaceae</named-content></kwd></kwd-group><mixed-citation publication-type="journal"><person-group><name><surname>Ding</surname><given-names>Hong-Bo</given-names></name><name><surname>Maw</surname><given-names>Mya Bhone</given-names></name><name><surname>Yang</surname><given-names>Bin</given-names></name><name><surname>Bouamanivong</surname><given-names>Somsanith</given-names></name><name><surname>Tan</surname><given-names>Yun-Hong</given-names></name></person-group><article-title>An updated checklist of <italic><tp:taxon-name><tp:taxon-name-part taxon-name-part-type="genus" reg="Begonia">Begonia</tp:taxon-name-part></tp:taxon-name></italic> (<tp:taxon-name><tp:taxon-name-part taxon-name-part-type="family">Begoniaceae</tp:taxon-name-part></tp:taxon-name>) in Laos, with two new species and five new records</article-title><source>PhytoKeys</source><day>10</day><month>1</month><year>2020</year><volume>138</volume><fpage>187</fpage><lpage>201</lpage><pub-id pub-id-type="doi">10.3897/phytokeys.138.46718</pub-id></mixed-citation></tp:treatment-meta><tp:nomenclature><tp:taxon-name><object-id xmlns:xlink="http://www.w3.org/1999/xlink" content-type="arpha" xlink:type="simple">0540743C-05F1-5DB3-9CA7-8237772EF1F6</object-id>
              <tp:taxon-name-part taxon-name-part-type="genus" reg="Begonia">Begonia</tp:taxon-name-part>
              <tp:taxon-name-part taxon-name-part-type="species" reg="augustinei">augustinei</tp:taxon-name-part>
            </tp:taxon-name><tp:taxon-authority>Hemsley</tp:taxon-authority><xref ref-type="fig" rid="F3">Figure 3 A–E</xref><tp:nomenclature-citation-list><tp:nomenclature-citation><tp:taxon-name>
                  <tp:taxon-name-part taxon-name-part-type="genus" reg="Begonia">Begonia</tp:taxon-name-part> <tp:taxon-name-part taxon-name-part-type="species" reg="augustinei">augustinei</tp:taxon-name-part></tp:taxon-name><comment>Hemsley, Gard. Chron 3 (28): 286. 1900; T.C. Ku in T.L. Wu (ed.), Fl. Reipubl. Popularis Sin. 52(1): 256. 1999; S.H. Huang &amp; Y.M. Shui in C.Y. Wu (ed.), Fl Yunnan. 12: 213. 2006; T.C. Ku et al. in C.Y. Wu &amp; P.H. Raven (eds), Fl. China 13: 163. 2007. Type: China, Yunnan Province, Simao, <italic>A. Henry 12333A</italic> (holotype: B100365120!).</comment></tp:nomenclature-citation></tp:nomenclature-citation-list></tp:nomenclature><tp:treatment-sec sec-type="material" id="SECID0ERKAE"><title>Specimens examined.</title><p>Laos. Luang Namtha Province, Nam Ha National Biodiversity Conservation Area, Near Nalan Neua Village, <named-content xmlns:xlink="http://www.w3.org/1999/xlink" content-type="dwc:verbatimCoordinates" xlink:type="simple"><named-content content-type="geo-json" specific-use="{&#34;type&#34;:&#34;Point&#34;,&#34;coordinates&#34;:[101.323569,20.831922]}" id="NCID0E1KAE" xlink:type="simple">20°49'54.92"N, 101°19'24.85"E</named-content></named-content>. 646 m elev., 13 October 2018, <italic>Y.H. Tan</italic>, <italic>B. Yang</italic>, <italic>H.B. Ding &amp; X.D. Zeng L0687</italic> (HITBC; HNL); Oudomxay Province, Maung Xai, Phou Hin Phee National Biodiversity Conservation Area, <named-content xmlns:xlink="http://www.w3.org/1999/xlink" content-type="dwc:verbatimCoordinates" xlink:type="simple"><named-content content-type="geo-json" specific-use="{&#34;type&#34;:&#34;Point&#34;,&#34;coordinates&#34;:[102.145108,20.725239]}" id="NCID0EILAE" xlink:type="simple">20°43'30.86"N, 102°08'42.39"E</named-content></named-content>. 1288 m elev., 25 October 2018, <italic>Y.H. Tan &amp; H.B. Ding L0819</italic> (HITBC; HNL); Oudomxay Province, Maung Xai, Phou Hin Phee National Biodiversity Conservation Area, <named-content xmlns:xlink="http://www.w3.org/1999/xlink" content-type="dwc:verbatimCoordinates" xlink:type="simple"><named-content content-type="geo-json" specific-use="{&#34;type&#34;:&#34;Point&#34;,&#34;coordinates&#34;:[102.145233,20.723261]}" id="NCID0ESLAE" xlink:type="simple">20°43'23.74"N, 102°08'42.84"E</named-content></named-content>. 1224 m elev., 25 October 2018, <italic>Y.H. Tan &amp; H.B. Ding L0822</italic> (HITBC).</p></tp:treatment-sec><tp:treatment-sec sec-type="distribution" id="SECID0EZLAE"><title>Distribution.</title><p>China, Laos.</p><p><bold>Note.</bold> This species is characterised by elongate rhizomes, extremely asymmetric leaves, base cordate to deeply cordate, margin irregularly serrulate (<xref ref-type="bibr" rid="B10">Hemsley 1900</xref>; <xref ref-type="bibr" rid="B21">Ku 1999</xref>; <xref ref-type="bibr" rid="B11">Huang and Shui 2006</xref>; <xref ref-type="bibr" rid="B22">Ku et al. 2007</xref>).</p><fig id="F3" position="float" orientation="portrait"><object-id xmlns:xlink="http://www.w3.org/1999/xlink" content-type="doi" xlink:type="simple">10.3897/phytokeys.138.46718.figure3</object-id><object-id xmlns:xlink="http://www.w3.org/1999/xlink" content-type="arpha" xlink:type="simple">828EB51C-0F50-587A-BC32-E3C7765BE254</object-id><label>Figure 3.</label><caption><p><bold>A–E</bold><italic><tp:taxon-name><tp:taxon-name-part taxon-name-part-type="genus" reg="Begonia">Begonia</tp:taxon-name-part> <tp:taxon-name-part taxon-name-part-type="species" reg="augustinei">augustinei</tp:taxon-name-part></tp:taxon-name></italic> Hemsley: <bold>A</bold> habitat <bold>B</bold> staminate flowers (front view) <bold>C</bold> leaf blade (adaxially and abaxially) <bold>D</bold> pistillate flowers <bold>E</bold> cross section of ovary <bold>F–K</bold><italic><tp:taxon-name><tp:taxon-name-part taxon-name-part-type="genus" reg="Begonia">Begonia</tp:taxon-name-part> <tp:taxon-name-part taxon-name-part-type="species" reg="dryadis">dryadis</tp:taxon-name-part></tp:taxon-name></italic> Irmscher: <bold>F</bold> habitat <bold>G</bold> staminate flowers (front view) <bold>H</bold> pistillate flower (front view) <bold>I</bold> pistillate flower (lateral view) <bold>J</bold> fruit <bold>K</bold> cross section of ovary. Photographed by H.B. Ding.</p></caption><graphic xmlns:xlink="http://www.w3.org/1999/xlink" xlink:href="phytokeys-138-187-g003.jpg" position="float" orientation="portrait" xlink:type="simple" id="oo_370296.jpg"><uri content-type="original_file" xlink:type="simple">https://binary.pensoft.net/fig/370296</uri></graphic></fig></tp:treatment-sec><ref-list><ref id="B10"><mixed-citation xmlns:xlink="http://www.w3.org/1999/xlink" xlink:type="simple"><person-group><name name-style="western"><surname>Hemsley</surname><given-names>A</given-names></name></person-group> (<year>1900</year>) <article-title>New or noteworthy plants. The Gardeners’.</article-title><source>Chronicle, London</source><volume>2</volume>: <fpage>1</fpage>–<lpage>286</lpage>.</mixed-citation></ref><ref id="B21"><mixed-citation xmlns:xlink="http://www.w3.org/1999/xlink" xlink:type="simple"><person-group><name name-style="western"><surname>Ku</surname><given-names>TC</given-names></name></person-group> (<year>1999</year>) <article-title><tp:taxon-name><tp:taxon-name-part taxon-name-part-type="family">Begoniaceae</tp:taxon-name-part></tp:taxon-name>.</article-title> In: <person-group><name name-style="western"><surname>Ku</surname><given-names>TC</given-names></name></person-group> (<role>Ed.</role>) <issue-title>Flora Reipublicae Popularis Sinica (Vol.</issue-title><source>52(1)). Science Press, Beijing</source>, <fpage>126</fpage>–<lpage>269</lpage>.</mixed-citation></ref><ref id="B11"><mixed-citation xmlns:xlink="http://www.w3.org/1999/xlink" xlink:type="simple"><person-group><name name-style="western"><surname>Huang</surname><given-names>SH</given-names></name><name name-style="western"><surname>Shui</surname><given-names>YM</given-names></name></person-group> (<year>2006</year>) <article-title><tp:taxon-name><tp:taxon-name-part taxon-name-part-type="family">Begoniaceae</tp:taxon-name-part></tp:taxon-name>.</article-title> In: <person-group><name name-style="western"><surname>Wu</surname><given-names>CY</given-names></name></person-group> (<role>Ed.</role>) <issue-title>Flora of Yunnanica (Vol.</issue-title><source>12). Science Press, Beijing</source>, <fpage>143</fpage>–<lpage>237</lpage>.</mixed-citation></ref><ref id="B22"><mixed-citation xmlns:xlink="http://www.w3.org/1999/xlink" xlink:type="simple"><person-group><name name-style="western"><surname>Ku</surname><given-names>TC</given-names></name><name name-style="western"><surname>Peng</surname><given-names>CI</given-names></name><name name-style="western"><surname>Turland</surname><given-names>NJ</given-names></name></person-group> (<year>2007</year>) <article-title><tp:taxon-name><tp:taxon-name-part taxon-name-part-type="family">Begoniaceae</tp:taxon-name-part></tp:taxon-name>.</article-title> In: <person-group><name name-style="western"><surname>Wu</surname><given-names>CY</given-names></name><name name-style="western"><surname>Raven</surname><given-names>PH</given-names></name></person-group> (<role>Eds</role>) <issue-title>Flora of China (Vol.</issue-title><source>13). Science Press &amp; Missouri Botanical Garden, Beijing &amp; St. Louis, Missouri</source>, <fpage>153</fpage>–<lpage>207</lpage>.</mixed-citation></ref></ref-list></tp:taxon-treatment>
