# Supplementary material for: An updated checklist of Begonia (Begoniaceae) in Laos, with two new species and five new records
Source: PhytoKeys. 2020 Jan 10;138:187–201. doi: 10.3897/phytokeys.138.46718 (PMC6968974; doi:10.3897/phytokeys.138.46718)
Supplement: XML Treatment for Begonia dryadis [file phytokeys.138.46718-treatment4.xml]

<!DOCTYPE tp:taxon-treatment
  PUBLIC "-//TaxonX//DTD Taxonomic Treatment Publishing DTD v0 20100105//EN" "tax-treatment-NSO.dtd">
<tp:taxon-treatment xmlns:tp="http://www.plazi.org/taxpub"><tp:treatment-meta><kwd-group><label>Taxon classification</label><kwd><named-content xmlns:xlink="http://www.w3.org/1999/xlink" content-type="kingdom">Plantae</named-content></kwd><kwd><named-content xmlns:xlink="http://www.w3.org/1999/xlink" content-type="order">Cucurbitales</named-content></kwd><kwd><named-content xmlns:xlink="http://www.w3.org/1999/xlink" content-type="family">Begoniaceae</named-content></kwd></kwd-group><mixed-citation publication-type="journal"><person-group><name><surname>Ding</surname><given-names>Hong-Bo</given-names></name><name><surname>Maw</surname><given-names>Mya Bhone</given-names></name><name><surname>Yang</surname><given-names>Bin</given-names></name><name><surname>Bouamanivong</surname><given-names>Somsanith</given-names></name><name><surname>Tan</surname><given-names>Yun-Hong</given-names></name></person-group><article-title>An updated checklist of <italic><tp:taxon-name><tp:taxon-name-part taxon-name-part-type="genus" reg="Begonia">Begonia</tp:taxon-name-part></tp:taxon-name></italic> (<tp:taxon-name><tp:taxon-name-part taxon-name-part-type="family">Begoniaceae</tp:taxon-name-part></tp:taxon-name>) in Laos, with two new species and five new records</article-title><source>PhytoKeys</source><day>10</day><month>1</month><year>2020</year><volume>138</volume><fpage>187</fpage><lpage>201</lpage><pub-id pub-id-type="doi">10.3897/phytokeys.138.46718</pub-id></mixed-citation></tp:treatment-meta><tp:nomenclature><tp:taxon-name><object-id xmlns:xlink="http://www.w3.org/1999/xlink" content-type="arpha" xlink:type="simple">81FC1FA8-375E-5730-85CF-D6E2DF35CDE6</object-id>
              <tp:taxon-name-part taxon-name-part-type="genus" reg="Begonia">Begonia</tp:taxon-name-part>
              <tp:taxon-name-part taxon-name-part-type="species" reg="dryadis">dryadis</tp:taxon-name-part>
            </tp:taxon-name><tp:taxon-authority>Irmscher</tp:taxon-authority><xref ref-type="fig" rid="F3">Figure 3 F–K</xref><tp:nomenclature-citation-list><tp:nomenclature-citation><tp:taxon-name>
                  <tp:taxon-name-part taxon-name-part-type="genus" reg="Begonia">Begonia</tp:taxon-name-part> <tp:taxon-name-part taxon-name-part-type="species" reg="dryadis">dryadis</tp:taxon-name-part></tp:taxon-name><comment>Irmscher, Not. Bot. Gard. Edinb. 21(1): 41. 1951; T.C. Ku in T.L. Wu (ed.), Fl. Reipubl. Popularis Sin. 52(1): 246. 1999; S.H. Huang &amp; Y.M. Shui in C.Y. Wu (ed.), Fl Yunnan. 12: 215. 2006; T.C. Ku et al. in C.Y. Wu &amp; P.H. Raven (eds), Fl. China 13: 171. 2007. Type: China, Yunnan Province, Kuen-ger, Che-li Hsien, 1100 m elev., October 1936, <italic>C.W. Wang 79349</italic> (holotype: KUN0370809).</comment></tp:nomenclature-citation></tp:nomenclature-citation-list></tp:nomenclature><tp:treatment-sec sec-type="material" id="SECID0EHQAE"><title>Specimens examined.</title><p>Laos. Oudomxay Province, Maung Xai, Phou Hin Phee National Biodiversity Conservation Area, <named-content xmlns:xlink="http://www.w3.org/1999/xlink" content-type="dwc:verbatimCoordinates" xlink:type="simple"><named-content content-type="geo-json" specific-use="{&#34;type&#34;:&#34;Point&#34;,&#34;coordinates&#34;:[102.146433,20.721811]}" id="NCID0EQQAE" xlink:type="simple">20°43'18.52"N, 102°08'47.16"E</named-content></named-content>. 1368 m elev., 30 March 2018, <italic>Y.H. Tan</italic>, <italic>B. Yang</italic>, <italic>H.B. Ding &amp; X.D. Zeng L0356</italic> (HITBC; HNL); Oudomxay Province, Maung Xai, Phou Hin Phee National Biodiversity Conservation Area, <named-content xmlns:xlink="http://www.w3.org/1999/xlink" content-type="dwc:verbatimCoordinates" xlink:type="simple"><named-content content-type="geo-json" specific-use="{&#34;type&#34;:&#34;Point&#34;,&#34;coordinates&#34;:[102.146622,20.721872]}" id="NCID0E5QAE" xlink:type="simple">20°43'18.74"N, 102°08'47.84"E</named-content></named-content>. 1364 m elev., 25 October 2018, <italic>Y.H. Tan &amp; H.B. Ding L0815</italic> (HITBC).</p></tp:treatment-sec><tp:treatment-sec sec-type="distribution" id="SECID0EFRAE"><title>Distribution.</title><p>Chian, Laos.</p></tp:treatment-sec><tp:treatment-sec sec-type="notes" id="SECID0EKRAE"><title>Note.</title><p>This species was first discovered and reported in the forest understorey, by streams in a valley of South Yunnan, China. The discovery of this species in Laos shows the geographical linkage between two type localities. The species is differentiated from the allied species by its short, stout rhizome and the presence of cauline leaves. (<xref ref-type="bibr" rid="B16">Irmscher 1951</xref>; <xref ref-type="bibr" rid="B21">Ku 1999</xref>; <xref ref-type="bibr" rid="B11">Huang and Shui 2006</xref>; <xref ref-type="bibr" rid="B22">Ku et al. 2007</xref>).</p></tp:treatment-sec><tp:treatment-sec><!--Section generated to contain objects referenced in tp:taxon-treatment.--><fig id="F3" position="float" orientation="portrait"><object-id xmlns:xlink="http://www.w3.org/1999/xlink" content-type="doi" xlink:type="simple">10.3897/phytokeys.138.46718.figure3</object-id><object-id xmlns:xlink="http://www.w3.org/1999/xlink" content-type="arpha" xlink:type="simple">828EB51C-0F50-587A-BC32-E3C7765BE254</object-id><label>Figure 3.</label><caption><p><bold>A–E</bold><italic><tp:taxon-name><tp:taxon-name-part taxon-name-part-type="genus" reg="Begonia">Begonia</tp:taxon-name-part> <tp:taxon-name-part taxon-name-part-type="species" reg="augustinei">augustinei</tp:taxon-name-part></tp:taxon-name></italic> Hemsley: <bold>A</bold> habitat <bold>B</bold> staminate flowers (front view) <bold>C</bold> leaf blade (adaxially and abaxially) <bold>D</bold> pistillate flowers <bold>E</bold> cross section of ovary <bold>F–K</bold><italic><tp:taxon-name><tp:taxon-name-part taxon-name-part-type="genus" reg="Begonia">Begonia</tp:taxon-name-part> <tp:taxon-name-part taxon-name-part-type="species" reg="dryadis">dryadis</tp:taxon-name-part></tp:taxon-name></italic> Irmscher: <bold>F</bold> habitat <bold>G</bold> staminate flowers (front view) <bold>H</bold> pistillate flower (front view) <bold>I</bold> pistillate flower (lateral view) <bold>J</bold> fruit <bold>K</bold> cross section of ovary. Photographed by H.B. Ding.</p></caption><graphic xmlns:xlink="http://www.w3.org/1999/xlink" xlink:href="phytokeys-138-187-g003.jpg" position="float" orientation="portrait" xlink:type="simple" id="oo_370296.jpg"><uri content-type="original_file" xlink:type="simple">https://binary.pensoft.net/fig/370296</uri></graphic></fig></tp:treatment-sec><ref-list><ref id="B16"><mixed-citation xmlns:xlink="http://www.w3.org/1999/xlink" xlink:type="simple"><person-group><name name-style="western"><surname>Irmscher</surname><given-names>E</given-names></name></person-group> (<year>1951</year>) Some new Chinese species of <italic><tp:taxon-name><tp:taxon-name-part taxon-name-part-type="genus">Begonia</tp:taxon-name-part></tp:taxon-name></italic>. Notes from the Royal Botanic Garden Edinburgh 21(1): 35–45.</mixed-citation></ref><ref id="B21"><mixed-citation xmlns:xlink="http://www.w3.org/1999/xlink" xlink:type="simple"><person-group><name name-style="western"><surname>Ku</surname><given-names>TC</given-names></name></person-group> (<year>1999</year>) <article-title><tp:taxon-name><tp:taxon-name-part taxon-name-part-type="family">Begoniaceae</tp:taxon-name-part></tp:taxon-name>.</article-title> In: <person-group><name name-style="western"><surname>Ku</surname><given-names>TC</given-names></name></person-group> (<role>Ed.</role>) <issue-title>Flora Reipublicae Popularis Sinica (Vol.</issue-title><source>52(1)). Science Press, Beijing</source>, <fpage>126</fpage>–<lpage>269</lpage>.</mixed-citation></ref><ref id="B11"><mixed-citation xmlns:xlink="http://www.w3.org/1999/xlink" xlink:type="simple"><person-group><name name-style="western"><surname>Huang</surname><given-names>SH</given-names></name><name name-style="western"><surname>Shui</surname><given-names>YM</given-names></name></person-group> (<year>2006</year>) <article-title><tp:taxon-name><tp:taxon-name-part taxon-name-part-type="family">Begoniaceae</tp:taxon-name-part></tp:taxon-name>.</article-title> In: <person-group><name name-style="western"><surname>Wu</surname><given-names>CY</given-names></name></person-group> (<role>Ed.</role>) <issue-title>Flora of Yunnanica (Vol.</issue-title><source>12). Science Press, Beijing</source>, <fpage>143</fpage>–<lpage>237</lpage>.</mixed-citation></ref><ref id="B22"><mixed-citation xmlns:xlink="http://www.w3.org/1999/xlink" xlink:type="simple"><person-group><name name-style="western"><surname>Ku</surname><given-names>TC</given-names></name><name name-style="western"><surname>Peng</surname><given-names>CI</given-names></name><name name-style="western"><surname>Turland</surname><given-names>NJ</given-names></name></person-group> (<year>2007</year>) <article-title><tp:taxon-name><tp:taxon-name-part taxon-name-part-type="family">Begoniaceae</tp:taxon-name-part></tp:taxon-name>.</article-title> In: <person-group><name name-style="western"><surname>Wu</surname><given-names>CY</given-names></name><name name-style="western"><surname>Raven</surname><given-names>PH</given-names></name></person-group> (<role>Eds</role>) <issue-title>Flora of China (Vol.</issue-title><source>13). Science Press &amp; Missouri Botanical Garden, Beijing &amp; St. Louis, Missouri</source>, <fpage>153</fpage>–<lpage>207</lpage>.</mixed-citation></ref></ref-list></tp:taxon-treatment>
