# Supplementary material for: An updated checklist of Begonia (Begoniaceae) in Laos, with two new species and five new records
Source: PhytoKeys. 2020 Jan 10;138:187–201. doi: 10.3897/phytokeys.138.46718 (PMC6968974; doi:10.3897/phytokeys.138.46718)
Supplement: XML Treatment for Begonia lancangensis [file phytokeys.138.46718-treatment5.xml]

<!DOCTYPE tp:taxon-treatment
  PUBLIC "-//TaxonX//DTD Taxonomic Treatment Publishing DTD v0 20100105//EN" "tax-treatment-NSO.dtd">
<tp:taxon-treatment xmlns:tp="http://www.plazi.org/taxpub"><tp:treatment-meta><kwd-group><label>Taxon classification</label><kwd><named-content xmlns:xlink="http://www.w3.org/1999/xlink" content-type="kingdom">Plantae</named-content></kwd><kwd><named-content xmlns:xlink="http://www.w3.org/1999/xlink" content-type="order">Cucurbitales</named-content></kwd><kwd><named-content xmlns:xlink="http://www.w3.org/1999/xlink" content-type="family">Begoniaceae</named-content></kwd></kwd-group><mixed-citation publication-type="journal"><person-group><name><surname>Ding</surname><given-names>Hong-Bo</given-names></name><name><surname>Maw</surname><given-names>Mya Bhone</given-names></name><name><surname>Yang</surname><given-names>Bin</given-names></name><name><surname>Bouamanivong</surname><given-names>Somsanith</given-names></name><name><surname>Tan</surname><given-names>Yun-Hong</given-names></name></person-group><article-title>An updated checklist of <italic><tp:taxon-name><tp:taxon-name-part taxon-name-part-type="genus" reg="Begonia">Begonia</tp:taxon-name-part></tp:taxon-name></italic> (<tp:taxon-name><tp:taxon-name-part taxon-name-part-type="family">Begoniaceae</tp:taxon-name-part></tp:taxon-name>) in Laos, with two new species and five new records</article-title><source>PhytoKeys</source><day>10</day><month>1</month><year>2020</year><volume>138</volume><fpage>187</fpage><lpage>201</lpage><pub-id pub-id-type="doi">10.3897/phytokeys.138.46718</pub-id></mixed-citation></tp:treatment-meta><tp:nomenclature><tp:taxon-name><object-id xmlns:xlink="http://www.w3.org/1999/xlink" content-type="arpha" xlink:type="simple">5DBE6E2E-1674-5F66-807C-66FAF5E59F8D</object-id>
              <tp:taxon-name-part taxon-name-part-type="genus" reg="Begonia">Begonia</tp:taxon-name-part>
              <tp:taxon-name-part taxon-name-part-type="species" reg="lancangensis">lancangensis</tp:taxon-name-part>
            </tp:taxon-name><tp:taxon-authority>S.H. Huang</tp:taxon-authority><xref ref-type="fig" rid="F4">Figure 4 A–C</xref><tp:nomenclature-citation-list><tp:nomenclature-citation><tp:taxon-name>
                  <tp:taxon-name-part taxon-name-part-type="genus" reg="Begonia">Begonia</tp:taxon-name-part> <tp:taxon-name-part taxon-name-part-type="species" reg="lancangensis">lancangensis</tp:taxon-name-part></tp:taxon-name><comment>S.H. Huang, Acta Bot. Yunnan. 21(1): 13. 1999; S.H. Huang &amp; Y.M. Shui in C.Y. Wu (ed.), Fl Yunnan. 12: 230. 2006; T.C. Ku et al. in C.Y. Wu &amp; P.H. Raven (eds), Fl. China 13: 181. 2007. Type: China, Yunnan Province, Lancang Xian, Fazhan He, 1600 m elev., 1995, <italic>Huang Suhua 95001</italic> (holotype: YUNU).</comment></tp:nomenclature-citation></tp:nomenclature-citation-list></tp:nomenclature><tp:treatment-sec sec-type="material" id="SECID0EYTAE"><title>Specimens examined.</title><p>Laos. Luang Namtha Province, Nam Ha National Biodiversity Conservation Area, Near Na Lun Village, <named-content xmlns:xlink="http://www.w3.org/1999/xlink" content-type="dwc:verbatimCoordinates" xlink:type="simple"><named-content content-type="geo-json" specific-use="{&#34;type&#34;:&#34;Point&#34;,&#34;coordinates&#34;:[101.328183,20.844339]}" id="NCID0EBUAE" xlink:type="simple">20°50'39.62"N, 101°19'41.46"E</named-content></named-content>. 687 m elev., 23 March 2018, <italic>Y.H. Tan</italic>, <italic>B. Yang</italic>, <italic>H.B. Ding &amp; X.D. Zeng L0055</italic> (HITBC).</p></tp:treatment-sec><tp:treatment-sec sec-type="distribution" id="SECID0EMUAE"><title>Distribution.</title><p>China, Laos.</p></tp:treatment-sec><tp:treatment-sec sec-type="notes" id="SECID0ERUAE"><title>Note.</title><p>The species is characterised by its dioecious and erect stems with ovate or ovate-oblong leaves and fleshy berry-like fruits (<xref ref-type="bibr" rid="B28">Shui and Huang 1999</xref>, <xref ref-type="bibr" rid="B22">Ku et al. 2007</xref>). Additionally, <italic><tp:taxon-name><tp:taxon-name-part taxon-name-part-type="genus" reg="Begonia">B.</tp:taxon-name-part> <tp:taxon-name-part taxon-name-part-type="species" reg="handelii">handelii</tp:taxon-name-part></tp:taxon-name></italic> Irmscher (<xref ref-type="bibr" rid="B15">Irmscher 1921</xref>: 24) and <italic><tp:taxon-name><tp:taxon-name-part taxon-name-part-type="genus" reg="Begonia">B.</tp:taxon-name-part> <tp:taxon-name-part taxon-name-part-type="species" reg="acetosella">acetosella</tp:taxon-name-part></tp:taxon-name></italic> Craib (<xref ref-type="bibr" rid="B4">Craib 1912</xref>: 153) have been discovered in the same locality. We suspect that this species may be a natural hybrid species of them.</p><fig id="F4" position="float" orientation="portrait"><object-id xmlns:xlink="http://www.w3.org/1999/xlink" content-type="doi" xlink:type="simple">10.3897/phytokeys.138.46718.figure4</object-id><object-id xmlns:xlink="http://www.w3.org/1999/xlink" content-type="arpha" xlink:type="simple">573B64B4-8B79-51E8-B448-8D050DD26C3F</object-id><label>Figure 4.</label><caption><p><bold>A–C</bold><italic><tp:taxon-name><tp:taxon-name-part taxon-name-part-type="genus" reg="Begonia">Begonia</tp:taxon-name-part> <tp:taxon-name-part taxon-name-part-type="species" reg="lancangensis">lancangensis</tp:taxon-name-part></tp:taxon-name></italic> S.H. Huang: <bold>A</bold> habitat <bold>B</bold> staminate flower (front view) <bold>C</bold> staminate flower (back view) <bold>D–F</bold><italic><tp:taxon-name><tp:taxon-name-part taxon-name-part-type="genus" reg="Begonia">Begonia</tp:taxon-name-part> <tp:taxon-name-part taxon-name-part-type="species" reg="sizemoreae">sizemoreae</tp:taxon-name-part></tp:taxon-name></italic> Kiew: <bold>D</bold> habitat <bold>E</bold> staminate flower <bold>F</bold> pistillate flower <bold>G–I</bold><tp:taxon-name><tp:taxon-name-part taxon-name-part-type="genus" reg="Begonia">Begonia</tp:taxon-name-part> <tp:taxon-name-part taxon-name-part-type="species" reg="silletensis">silletensis</tp:taxon-name-part> <tp:taxon-name-part taxon-name-part-type="basionym-authority">(A. DC.)</tp:taxon-name-part> <tp:taxon-name-part taxon-name-part-type="authority">C.B. Clarke</tp:taxon-name-part> <tp:taxon-name-part taxon-name-part-type="infraspecific-rank">subsp.</tp:taxon-name-part> <tp:taxon-name-part taxon-name-part-type="subspecies" reg="mengyangensis">mengyangensis</tp:taxon-name-part></tp:taxon-name> M.C. Tebbitt &amp; K.-Y. Guan: <bold>G</bold> habitat <bold>H</bold> inflorescence <bold>I</bold> staminate flower (front view). Photographed by H.B. Ding and Y.H. Tan.</p></caption><graphic xmlns:xlink="http://www.w3.org/1999/xlink" xlink:href="phytokeys-138-187-g004.jpg" position="float" orientation="portrait" xlink:type="simple" id="oo_370297.jpg"><uri content-type="original_file" xlink:type="simple">https://binary.pensoft.net/fig/370297</uri></graphic></fig></tp:treatment-sec><ref-list><ref id="B28"><mixed-citation xmlns:xlink="http://www.w3.org/1999/xlink" xlink:type="simple"><person-group><name name-style="western"><surname>Shui</surname><given-names>YM</given-names></name><name name-style="western"><surname>Huang</surname><given-names>SH</given-names></name></person-group> (<year>1999</year>) <article-title>Notes on the genus <italic><tp:taxon-name><tp:taxon-name-part taxon-name-part-type="genus">Begonia</tp:taxon-name-part></tp:taxon-name></italic> from Yunnan.</article-title><source>Yunnan Zhi Wu Yan Jiu</source><volume>21</volume>(<issue>1</issue>): <fpage>11</fpage>–<lpage>23</lpage>.</mixed-citation></ref><ref id="B22"><mixed-citation xmlns:xlink="http://www.w3.org/1999/xlink" xlink:type="simple"><person-group><name name-style="western"><surname>Ku</surname><given-names>TC</given-names></name><name name-style="western"><surname>Peng</surname><given-names>CI</given-names></name><name name-style="western"><surname>Turland</surname><given-names>NJ</given-names></name></person-group> (<year>2007</year>) <article-title><tp:taxon-name><tp:taxon-name-part taxon-name-part-type="family">Begoniaceae</tp:taxon-name-part></tp:taxon-name>.</article-title> In: <person-group><name name-style="western"><surname>Wu</surname><given-names>CY</given-names></name><name name-style="western"><surname>Raven</surname><given-names>PH</given-names></name></person-group> (<role>Eds</role>) <issue-title>Flora of China (Vol.</issue-title><source>13). Science Press &amp; Missouri Botanical Garden, Beijing &amp; St. Louis, Missouri</source>, <fpage>153</fpage>–<lpage>207</lpage>.</mixed-citation></ref><ref id="B15"><mixed-citation xmlns:xlink="http://www.w3.org/1999/xlink" xlink:type="simple"><person-group><name name-style="western"><surname>Irmscher</surname><given-names>E</given-names></name></person-group> (<year>1921</year>) <article-title><tp:taxon-name><tp:taxon-name-part taxon-name-part-type="kingdom">Plantae</tp:taxon-name-part></tp:taxon-name> novae sinenses, diagnosibus brevibus descriptae a Dr. Henry Handel-Mazzetti. Anzeiger der Akademie der Wissenschaften in Wien.</article-title><source>Mathematische-naturwissenchaftliche Klasse</source><volume>58</volume>: <fpage>24</fpage>–<lpage>27</lpage>.</mixed-citation></ref><ref id="B4"><mixed-citation xmlns:xlink="http://www.w3.org/1999/xlink" xlink:type="simple"><person-group><name name-style="western"><surname>Craib</surname><given-names>WG</given-names></name></person-group> (<year>1912</year>) <article-title>Contributions to the Flora of Siam.</article-title><source>Bulletin of Miscellaneous Information, Kew</source><volume>1912</volume>(<issue>3</issue>): <fpage>144</fpage>–<lpage>154</lpage>. <ext-link xlink:type="simple" ext-link-type="doi" xlink:href="10.2307/4104569">https://doi.org/10.2307/4104569</ext-link></mixed-citation></ref></ref-list></tp:taxon-treatment>
