# Supplementary material for: An updated checklist of Begonia (Begoniaceae) in Laos, with two new species and five new records
Source: PhytoKeys. 2020 Jan 10;138:187–201. doi: 10.3897/phytokeys.138.46718 (PMC6968974; doi:10.3897/phytokeys.138.46718)
Supplement: XML Treatment for Begonia sizemoreae [file phytokeys.138.46718-treatment6.xml]

<!DOCTYPE tp:taxon-treatment
  PUBLIC "-//TaxonX//DTD Taxonomic Treatment Publishing DTD v0 20100105//EN" "tax-treatment-NSO.dtd">
<tp:taxon-treatment xmlns:tp="http://www.plazi.org/taxpub"><tp:treatment-meta><kwd-group><label>Taxon classification</label><kwd><named-content xmlns:xlink="http://www.w3.org/1999/xlink" content-type="kingdom">Plantae</named-content></kwd><kwd><named-content xmlns:xlink="http://www.w3.org/1999/xlink" content-type="order">Cucurbitales</named-content></kwd><kwd><named-content xmlns:xlink="http://www.w3.org/1999/xlink" content-type="family">Begoniaceae</named-content></kwd></kwd-group><mixed-citation publication-type="journal"><person-group><name><surname>Ding</surname><given-names>Hong-Bo</given-names></name><name><surname>Maw</surname><given-names>Mya Bhone</given-names></name><name><surname>Yang</surname><given-names>Bin</given-names></name><name><surname>Bouamanivong</surname><given-names>Somsanith</given-names></name><name><surname>Tan</surname><given-names>Yun-Hong</given-names></name></person-group><article-title>An updated checklist of <italic><tp:taxon-name><tp:taxon-name-part taxon-name-part-type="genus" reg="Begonia">Begonia</tp:taxon-name-part></tp:taxon-name></italic> (<tp:taxon-name><tp:taxon-name-part taxon-name-part-type="family">Begoniaceae</tp:taxon-name-part></tp:taxon-name>) in Laos, with two new species and five new records</article-title><source>PhytoKeys</source><day>10</day><month>1</month><year>2020</year><volume>138</volume><fpage>187</fpage><lpage>201</lpage><pub-id pub-id-type="doi">10.3897/phytokeys.138.46718</pub-id></mixed-citation></tp:treatment-meta><tp:nomenclature><tp:taxon-name><object-id xmlns:xlink="http://www.w3.org/1999/xlink" content-type="arpha" xlink:type="simple">BE6B512B-D329-514C-9439-F92CFE5E1F6A</object-id>
              <tp:taxon-name-part taxon-name-part-type="genus" reg="Begonia">Begonia</tp:taxon-name-part>
              <tp:taxon-name-part taxon-name-part-type="species" reg="sizemoreae">sizemoreae</tp:taxon-name-part>
            </tp:taxon-name><tp:taxon-authority>Kiew</tp:taxon-authority><xref ref-type="fig" rid="F4">Figure 4 D–F</xref><tp:nomenclature-citation-list><tp:nomenclature-citation><tp:taxon-name>
                  <tp:taxon-name-part taxon-name-part-type="genus" reg="Begonia">Begonia</tp:taxon-name-part> <tp:taxon-name-part taxon-name-part-type="species" reg="sizemoreae">sizemoreae</tp:taxon-name-part></tp:taxon-name><comment>Kiew, in Gard. Bull. Singapore 56: 95. 2004; Kiew R. in Adansonia sér. 3, 29(2): 234. 2007. Type: Vietnam, Ba Vi National Park, Ha Tay Province, ca. 80 km west of Hanoi, Accession No. 20020399 cult. in Singapore Botanic Gardens ex Palm Hammock Orchid Estate, Miami, U.S.A. <italic>R. Kiew 5304</italic> (holotype: SING, isotype: HN).</comment></tp:nomenclature-citation></tp:nomenclature-citation-list></tp:nomenclature><tp:treatment-sec sec-type="material" id="SECID0EH1AE"><title>Specimens examined.</title><p>Laos. Phongsaly Province, Phou Dean Din National Bio-Diversity Park, <named-content xmlns:xlink="http://www.w3.org/1999/xlink" content-type="dwc:verbatimCoordinates" xlink:type="simple"><named-content content-type="geo-json" specific-use="{&#34;type&#34;:&#34;Point&#34;,&#34;coordinates&#34;:[102.524606,21.767331]}" id="NCID0EQ1AE" xlink:type="simple">21°46'02.39"N, 102°31'28.58"E</named-content></named-content>. 1111 m elev., 8 April 2018, <italic>Y.H. Tan</italic>, <italic>B. Yang</italic>, <italic>H.B. Ding &amp; X.D. Zeng L0559</italic> (HITBC).</p></tp:treatment-sec><tp:treatment-sec sec-type="distribution" id="SECID0E21AE"><title>Distribution.</title><p>Vietnam, Laos.</p></tp:treatment-sec><tp:treatment-sec sec-type="notes" id="SECID0EA2AE"><title>Note.</title><p><italic><tp:taxon-name><tp:taxon-name-part taxon-name-part-type="genus" reg="Begonia">Begonia</tp:taxon-name-part> <tp:taxon-name-part taxon-name-part-type="species" reg="sizemoreae">sizemoreae</tp:taxon-name-part></tp:taxon-name></italic> was originally described in north Vietnam. Now, its distribution in Laos has been confirmed. This species is very similar to <italic><tp:taxon-name><tp:taxon-name-part taxon-name-part-type="genus" reg="Begonia">B.</tp:taxon-name-part> <tp:taxon-name-part taxon-name-part-type="species" reg="rex">rex</tp:taxon-name-part></tp:taxon-name></italic> Putz. (<xref ref-type="bibr" rid="B27">Putzey 1857</xref>: 141) from Assam, India, in its leaf shape, fine variegated leaves and flower structure, but it is distinct in its leaf margin with very hairy upper surface of the lamina with hairs 5–10 mm long and its conspicuous deep crimson tertiary venation in the centre and outer part of the lower leaf surface (<xref ref-type="bibr" rid="B18">Kiew 2004</xref>, <xref ref-type="bibr" rid="B19">2007</xref>).</p></tp:treatment-sec><tp:treatment-sec><!--Section generated to contain objects referenced in tp:taxon-treatment.--><fig id="F4" position="float" orientation="portrait"><object-id xmlns:xlink="http://www.w3.org/1999/xlink" content-type="doi" xlink:type="simple">10.3897/phytokeys.138.46718.figure4</object-id><object-id xmlns:xlink="http://www.w3.org/1999/xlink" content-type="arpha" xlink:type="simple">573B64B4-8B79-51E8-B448-8D050DD26C3F</object-id><label>Figure 4.</label><caption><p><bold>A–C</bold><italic><tp:taxon-name><tp:taxon-name-part taxon-name-part-type="genus" reg="Begonia">Begonia</tp:taxon-name-part> <tp:taxon-name-part taxon-name-part-type="species" reg="lancangensis">lancangensis</tp:taxon-name-part></tp:taxon-name></italic> S.H. Huang: <bold>A</bold> habitat <bold>B</bold> staminate flower (front view) <bold>C</bold> staminate flower (back view) <bold>D–F</bold><italic><tp:taxon-name><tp:taxon-name-part taxon-name-part-type="genus" reg="Begonia">Begonia</tp:taxon-name-part> <tp:taxon-name-part taxon-name-part-type="species" reg="sizemoreae">sizemoreae</tp:taxon-name-part></tp:taxon-name></italic> Kiew: <bold>D</bold> habitat <bold>E</bold> staminate flower <bold>F</bold> pistillate flower <bold>G–I</bold><tp:taxon-name><tp:taxon-name-part taxon-name-part-type="genus" reg="Begonia">Begonia</tp:taxon-name-part> <tp:taxon-name-part taxon-name-part-type="species" reg="silletensis">silletensis</tp:taxon-name-part> <tp:taxon-name-part taxon-name-part-type="basionym-authority">(A. DC.)</tp:taxon-name-part> <tp:taxon-name-part taxon-name-part-type="authority">C.B. Clarke</tp:taxon-name-part> <tp:taxon-name-part taxon-name-part-type="infraspecific-rank">subsp.</tp:taxon-name-part> <tp:taxon-name-part taxon-name-part-type="subspecies" reg="mengyangensis">mengyangensis</tp:taxon-name-part></tp:taxon-name> M.C. Tebbitt &amp; K.-Y. Guan: <bold>G</bold> habitat <bold>H</bold> inflorescence <bold>I</bold> staminate flower (front view). Photographed by H.B. Ding and Y.H. Tan.</p></caption><graphic xmlns:xlink="http://www.w3.org/1999/xlink" xlink:href="phytokeys-138-187-g004.jpg" position="float" orientation="portrait" xlink:type="simple" id="oo_370297.jpg"><uri content-type="original_file" xlink:type="simple">https://binary.pensoft.net/fig/370297</uri></graphic></fig></tp:treatment-sec><ref-list><ref id="B27"><mixed-citation xmlns:xlink="http://www.w3.org/1999/xlink" xlink:type="simple"><person-group><name name-style="western"><surname>Putzey</surname><given-names>JAAH</given-names></name></person-group> (<year>1857</year>) <article-title><italic><tp:taxon-name><tp:taxon-name-part taxon-name-part-type="genus">Begonia</tp:taxon-name-part> <tp:taxon-name-part taxon-name-part-type="species">rex</tp:taxon-name-part></tp:taxon-name></italic>. In: Van Houtte L.</article-title><source>Flores des Serres et des Jardins de l’Europe</source><volume>12</volume>: <fpage>141</fpage>–<lpage>146</lpage>.</mixed-citation></ref><ref id="B18"><mixed-citation xmlns:xlink="http://www.w3.org/1999/xlink" xlink:type="simple"><person-group><name name-style="western"><surname>Kiew</surname><given-names>R</given-names></name></person-group> (<year>2004</year>) <article-title><italic><tp:taxon-name><tp:taxon-name-part taxon-name-part-type="genus">Begonia</tp:taxon-name-part> <tp:taxon-name-part taxon-name-part-type="species">sizemoreae</tp:taxon-name-part></tp:taxon-name></italic> Kiew (<tp:taxon-name><tp:taxon-name-part taxon-name-part-type="family">Begoniaceae</tp:taxon-name-part></tp:taxon-name>), a handsome new <italic><tp:taxon-name><tp:taxon-name-part taxon-name-part-type="genus">Begonia</tp:taxon-name-part></tp:taxon-name></italic> from Vietnam.</article-title><source>Gardens’ Bulletin (Singapore)</source><volume>56</volume>: <fpage>95</fpage>–<lpage>100</lpage>.</mixed-citation></ref><ref id="B19"><mixed-citation xmlns:xlink="http://www.w3.org/1999/xlink" xlink:type="simple"><person-group><name name-style="western"><surname>Kiew</surname><given-names>R</given-names></name></person-group> (<year>2007</year>) Notes on Vietnamese <tp:taxon-name><tp:taxon-name-part taxon-name-part-type="genus">Begonia</tp:taxon-name-part></tp:taxon-name> (<tp:taxon-name><tp:taxon-name-part taxon-name-part-type="family">Begoniaceae</tp:taxon-name-part></tp:taxon-name>), including three new species. Adansonia sér. 3 29(2): 229–238.</mixed-citation></ref></ref-list></tp:taxon-treatment>
